# Supplementary material for: Mortalin (GRP75/HSPA9) Promotes Survival and Proliferation of Thyroid Carcinoma Cells
Source: Int J Mol Sci. 2019 Apr 26;20(9):2069. doi: 10.3390/ijms20092069 (PMC6540051; doi:10.3390/ijms20092069)
Supplement: Supplementary file 1 [file ijms-20-02069-s001.zip › Supplemental table 1 - TMA summary.xlsx]

## Sheet: TH208
TH208
#	sex	age	organ	pathology	notes
1	M	36	Thyroid	Papillary carcinoma	T3N0M0
2	M	77	Thyroid	Papillary carcinoma	T2N0M0
3	F	37	Thyroid	Papillary carcinoma	T4N0M0
4	M	36	Thyroid	Papillary carcinoma	T2N0M0
5	F	54	Thyroid	Papillary carcinoma	T4N0M0
6	F	65	Thyroid	Papillary carcinoma	T3N0M0
7	M	31	Thyroid	Papillary carcinoma	T3N0M0
8	M	44	Thyroid	Papillary carcinoma	T3N0M0
9	F	62	Thyroid	Papillary carcinoma	T3N0M0
10	M	69	Thyroid	Papillary carcinoma	T2N0M0
11	M	56	Thyroid	Papillary carcinoma	T4N0M0
12	F	55	Thyroid	Papillary carcinoma	T2N0M0
13	F	52	Thyroid	Papillary carcinoma	T2N0M0
14	M	37	Thyroid	Papillary carcinoma	T3N1M0
15	F	35	Thyroid	Papillary carcinoma	T3N1M0
16	F	66	Thyroid	Papillary carcinoma	T3N0M0
17	M	24	Thyroid	Papillary carcinoma	TxN0M0
18	F	37	Thyroid	Papillary carcinoma	T4N1M0
19	F	31	Thyroid	Papillary carcinoma	T3N0M0
20	F	40	Thyroid	Papillary carcinoma	T4N0M0
21	F	48	Thyroid	Papillary carcinoma	T2N0M0
22	F	25	Thyroid	Papillary carcinoma	T3N0M0
23	F	40	Thyroid	Papillary carcinoma	T2N0M0
24	M	26	Thyroid	Papillary carcinoma	T4N1M0
25	F	58	Thyroid	Follicular carcinoma	T4N1M0
26	F	20	Thyroid	Follicular carcinoma	T4N0M0
27	M	39	Thyroid	Follicular carcinoma	T4N0M0
28	F	34	Thyroid	Follicular carcinoma	T4N0M0
29	F	57	Thyroid	Follicular carcinoma	T4N0M0
30	F	68	Thyroid	Follicular carcinoma	T4N0M0
31	F	55	Thyroid	Follicular carcinoma	T4N0M0
32	F	63	Thyroid	Follicular carcinoma	T4N0M0
33	F	66	Thyroid	Follicular carcinoma	T3N0M0
34	F	41	Thyroid	Follicular carcinoma	T2N0M0
35	M	53	Thyroid	Follicular carcinoma	T3N0M0
36	M	56	Thyroid	Follicular carcinoma	T3N0M0
37	F	72	Thyroid	Follicular carcinoma	T3N0M0
38	F	52	Thyroid	Follicular carcinoma	T3N0M0
39	F	56	Thyroid	Follicular carcinoma	T2N0M0
40	M	41	Thyroid	Follicular carcinoma	T4N1M0
41	F	70	Thyroid	Follicular carcinoma	T3N1M0
42	M	44	Thyroid	Follicular carcinoma	T4N0M0
43	F	50	Thyroid	Follicular carcinoma	T3N0M0
44	F	63	Thyroid	Follicular carcinoma	T4N0M1
45	M	27	Thyroid	Follicular carcinoma	T2N0M0
46	F	36	Thyroid	Follicular carcinoma	T3N0M0
47	F	48	Thyroid	Follicular carcinoma	T2N0M0
48	M	52	Thyroid	Follicular carcinoma	T2N0M0
49	F	39	Thyroid	Undifferentiated carcinoma	T4N0M0
50	F	64	Thyroid	Undifferentiated carcinoma	T2N0M0
51	F	78	Thyroid	Undifferentiated carcinoma	T4N0M0
52	M	54	Thyroid	Undifferentiated carcinoma	TxN0M0
53	F	49	Thyroid	Undifferentiated carcinoma	T4N0M0
54	M	69	Thyroid	Undifferentiated carcinoma	T3N0M0
55	M	42	Thyroid	Undifferentiated carcinoma	T4N0M0
56	F	86	Thyroid	Undifferentiated carcinoma	T4N0M0
57	F	68	Thyroid	Undifferentiated carcinoma	T2N0M0
58	F	30	Thyroid	Undifferentiated carcinoma	T4N0M0
59	M	47	Thyroid	Undifferentiated carcinoma	T2N0M0
60	F	33	Thyroid	Undifferentiated carcinoma	T4N0M0
61	F	15	Thyroid	Normal thyroid tissue	-
62	F	21	Thyroid	Normal thyroid tissue	-
63	F	21	Thyroid	Normal thyroid tissue	-
64	M	40	Thyroid	Normal thyroid tissue	-
65	M	35	Thyroid	Normal thyroid tissue	-
66	M	35	Thyroid	Normal thyroid tissue	-
67	F	21	Thyroid	Normal thyroid tissue	-
68	M	22	Thyroid	Normal thyroid tissue	-
69	F	58	Thyroid	Normal thyroid tissue	-
				PTC, n = 24
				FTC, n = 24
				ATC, n = 12
				Normal, n = 9

## Sheet: TH801
TH801
#	Sex	Age	Organ	Pathology
1	M	56	Thyroid	Follicular carcinoma
2	F	40	Thyroid	Papillary carcinoma
3	F	40	Thyroid	Papillary carcinoma
4	F	50	Thyroid	Papillary carcinoma
5	F	48	Thyroid	Follicular carcinoma
6	M	25	Thyroid	Papillary carcinoma
7	F	55	Thyroid	Papillary carcinoma
8	F	32	Thyroid	Follicular papillary carcinoma
9	F	25	Thyroid	Papillary carcinoma
10	F	27	Thyroid	Papillary carcinoma
11	M	26	Thyroid	Papillary carcinoma
12	F	56	Thyroid	Papillary carcinoma
13	F	30	Thyroid	Papillary carcinoma
14	F	23	Thyroid	Papillary carcinoma
15	F	65	Thyroid	Papillary carcinoma
16	M	25	Thyroid	Papillary carcinoma
17	F	23	Thyroid	Papillary carcinoma
18	F	31	Thyroid	Papillary carcinoma
19	F	40	Thyroid	Papillary carcinoma
20	F	52	Thyroid	Papillary carcinoma
21	F	17	Thyroid	Papillary carcinoma
22	F	38	Thyroid	Papillary carcinoma
23	M	67	Thyroid	Papillary carcinoma
24	F	28	Thyroid	Papillary carcinoma
25	F	29	Thyroid	Papillary carcinoma
26	F	76	Thyroid	Papillary carcinoma
27	F	67	Thyroid	Papillary carcinoma
28	F	39	Thyroid	Papillary carcinoma
29	M	36	Thyroid	Papillary carcinoma
30	F	21	Thyroid	Follicular papillary carcinoma
31	F	23	Thyroid	Follicular papillary carcinoma
32	F	65	Thyroid	Follicular papillary carcinoma
33	F	26	Thyroid	Follicular papillary carcinoma
34	M	56	Thyroid	Matched normal thyroid tissue of No.01
35	F	40	Thyroid	Matched normal thyroid tissue of No.02
36	F	40	Thyroid	Matched normal thyroid tissue of No.04
37	F	50	Thyroid	Matched normal thyroid tissue of No.05
38	F	44	Thyroid	Matched normal thyroid tissue of No.06
39	M	25	Thyroid	Matched normal thyroid tissue of No.08
40	F	55	Thyroid	Matched normal thyroid tissue of No.09
41	F	32	Thyroid	Matched normal thyroid tissue of No.10
42	F	25	Thyroid	Matched normal thyroid tissue of No.11
43	F	27	Thyroid	Matched normal thyroid tissue of No.12
44	F	48	Thyroid	Unmatched normal thyroid tissue
45	F	42	Thyroid	Unmatched normal thyroid tissue
46	F	36	Thyroid	Unmatched normal thyroid tissue
47	F	39	Thyroid	Unmatched normal thyroid tissue
48	F	36	Thyroid	Unmatched normal thyroid tissue
49	F	30	Thyroid	Unmatched normal thyroid tissue
50	M	48	Thyroid	Unmatched normal thyroid tissue
51	M	39	Thyroid	Unmatched normal thyroid tissue
52	F	31	Thyroid	Unmatched normal thyroid tissue
53	F	51	Thyroid	Unmatched normal thyroid tissue
54	F	46	Thyroid	Unmatched normal thyroid tissue
55	F	44	Thyroid	Unmatched normal thyroid tissue
56	F	57	Thyroid	Unmatched normal thyroid tissue
57	F	52	Thyroid	Unmatched normal thyroid tissue
58	F	20	Thyroid	Unmatched normal thyroid tissue
59	F	37	Thyroid	Unmatched normal thyroid tissue
60	F	37	Thyroid	Unmatched normal thyroid tissue
61	F	32	Thyroid	Unmatched normal thyroid tissue
62	M	27	Thyroid	Unmatched normal thyroid tissue
63	F	43	Thyroid	Unmatched normal thyroid tissue
64	F	38	Thyroid	Unmatched normal thyroid tissue
65	F	62	Thyroid	Unmatched normal thyroid tissue
66	F	43	Thyroid	Unmatched normal thyroid tissue
67	M	55	Thyroid	Unmatched normal thyroid tissue
68	F	40	Thyroid	Unmatched normal thyroid tissue
69	F	65	Thyroid	Unmatched normal thyroid tissue
70	F	31	Thyroid	Unmatched normal thyroid tissue
71	F	57	Thyroid	Unmatched normal thyroid tissue
				PTC, n = 26
				FTC, n = 6
				Normal, n = 38

## Sheet: TH802
TH802
#	Sex	Age	Organ	Pathology	Notes
1	F	56	Thyroid	Papillary carcinoma	Malignant
2	M	38	Thyroid	Papillary carcinoma	Malignant
3	F	30	Thyroid	Papillary carcinoma	Malignant
4	F	38	Thyroid	Papillary carcinoma	Malignant
5	F	38	Thyroid	Papillary carcinoma	Malignant
6	F	40	Thyroid	Follicular carcinoma	Malignant
7	F	18	Thyroid	Papillary carcinoma	Malignant
8	F	64	Thyroid	Papillary carcinoma	Malignant
9	M	33	Thyroid	Papillary carcinoma	Malignant
10	F	53	Thyroid	Papillary carcinoma	Malignant
11	F	56	Thyroid	Papillary carcinoma	Malignant
12	M	52	Thyroid	Papillary carcinoma	Malignant
13	F	34	Thyroid	Papillary carcinoma	Malignant
14	F	40	Thyroid	Papillary carcinoma	Malignant
15	F	58	Thyroid	Follicular carcinoma	Malignant
16	F	37	Thyroid	Papillary carcinoma	Malignant
17	M	39	Thyroid	Papillary carcinoma	Malignant
18	F	46	Thyroid	Papillary carcinoma	Malignant
19	F	25	Thyroid	Papillary carcinoma	Malignant
20	F	21	Thyroid	Papillary carcinoma	Malignant
21	F	36	Thyroid	Follicular carcinoma	Malignant
22	M	56	Thyroid	Follicular carcinoma	Malignant
23	F	55	Thyroid	Follicular carcinoma	Malignant
24	F	68	Thyroid	Papillary carcinoma	Malignant
25	F	49	Thyroid	Follicular carcinoma	Malignant
26	F	70	Thyroid	Follicular carcinoma	Malignant
27	M	34	Thyroid	Follicular carcinoma	Malignant
28	F	79	Thyroid	Papillary carcinoma	Malignant
29	F	60	Thyroid	Papillary carcinoma	Malignant
30	F	60	Thyroid	Follicular carcinoma	Malignant
31	M	62	Thyroid	Follicular adenoma	Benign
32	M	26	Thyroid	Follicular adenoma	Benign
33	F	50	Thyroid	Clear cell type adenoma	Benign
34	F	50	Thyroid	Follicular adenoma	Benign
35	F	52	Thyroid	Follicular adenoma	Benign
36	F	35	Thyroid	Follicular adenoma	Benign
37	F	31	Thyroid	Follicular adenoma	Benign
38	F	21	Thyroid	Follicular adenoma	Benign
39	F	56	Thyroid	Follicular adenoma	Benign
40	F	31	Thyroid	Follicular adenoma	Benign
41	F	31	Thyroid	Follicular adenoma	Benign
42	F	36	Thyroid	Colloid adenoma	Benign
43	F	21	Thyroid	Colloid adenoma	Benign
44	F	42	Thyroid	Colloid adenoma	Benign
45	F	32	Thyroid	Colloid adenoma	Benign
46	F	35	Thyroid	Colloid adenoma	Benign
47	F	48	Thyroid	Colloid adenoma	Benign
48	F	48	Thyroid	Colloid adenoma	Benign
49	M	35	Thyroid	Colloid adenoma	Benign
50	F	52	Thyroid	Colloid adenoma	Benign
51	F	26	Thyroid	Colloid adenoma	Benign
52	F	38	Thyroid	Colloid adenoma	Benign
53	F	46	Thyroid	Colloid adenoma	Benign
54	F	70	Thyroid	Colloid adenoma	Benign
55	M	55	Thyroid	Colloid adenoma	Benign
56	F	46	Thyroid	Embryonic adenoma	Benign
57	F	25	Thyroid	Embryonic adenoma	Benign
58	M	46	Thyroid	Embryonic adenoma	Benign
59	F	39	Thyroid	Embryonic adenoma	Benign
60	F	38	Thyroid	Embryonic adenoma	Benign
61	F	20	Thyroid	Embryonic adenoma	Benign
62	F	46	Thyroid	Embryonic adenoma	Benign
63	F	52	Thyroid	Embryonic adenoma	Benign
64	F	19	Thyroid	Embryonic adenoma	Benign
65	M	42	Thyroid	Embryonic adenoma	Benign
66	F	56	Thyroid	Oxyphilic adenoma	Benign
67	F	37	Thyroid	Oxyphilic adenoma	Benign
68	F	40	Thyroid	Oxyphilic adenoma	Benign
69	F	33	Thyroid	Atypical adenoma	Benign
				PTC, n = 21
				FTC, n = 9
				Benign, n = 39

## Sheet: TH806
TH806
#	Sex	Age	Organ	Pathology	Notes
1	M	22	Thyroid	Normal thyroid tissue	-
2	F	58	Thyroid	Normal thyroid tissue	-
3	F	21	Thyroid	Normal thyroid tissue	-
4	M	35	Thyroid	Normal thyroid tissue	-
5	M	35	Thyroid	Normal thyroid tissue	-
6	M	48	Thyroid	Normal thyroid tissue	-
7	M	40	Thyroid	Normal thyroid tissue	-
8	F	21	Thyroid	Normal thyroid tissue	-
				Normal, n = 8
